# Supplementary material for: Factors Associated with False Negative Results in Serum Pepsinogen Testing for Precancerous Gastric Lesions in a European Population in the GISTAR Study
Source: Diagnostics (Basel). 2022 May 7;12(5):1166. doi: 10.3390/diagnostics12051166 (PMC9139962; doi:10.3390/diagnostics12051166)
Supplement: Supplementary file 1 [file diagnostics-12-01166-s001.zip]

Archive with 1 entries (1 files):
- diagnostics-1684953-supplementary.pdf
